# Supplementary material for: Regulation of Aromatic Compounds and Environmental Stimuli Response by the MarR Family Regulator AesR in Corynebacterium glutamicum
Source: Microorganisms. 2026 Jun 28;14(7):1416. doi: 10.3390/microorganisms14071416 (PMC13413800; doi:10.3390/microorganisms14071416)
Supplement: Supplementary file 1 [file microorganisms-14-01416-s001.zip]

Archive with 1 entries (1 files):
- microorganisms-4365096-supplementary.pdf
